# Supplementary material for: Designing a Stable g-C3N4/BiVO4-Based Photoelectrochemical Aptasensor for Tetracycline Determination
Source: Toxics. 2022 Dec 25;11(1):17. doi: 10.3390/toxics11010017 (PMC9865260; doi:10.3390/toxics11010017)
Supplement: Supplementary file 1 [file toxics-11-00017-s001.zip]

Archive with 1 entries (1 files):
- toxics-2082547-supplementary.pdf
